# Supplementary material for: Mental Health and Health-Related Quality of Life of Children and Youth during the First Year of the COVID-19 Pandemic: Results from a Cross-Sectional Survey in Saskatchewan, Canada
Source: Children (Basel). 2023 Jun 3;10(6):1009. doi: 10.3390/children10061009 (PMC10297117; doi:10.3390/children10061009)
Supplement: Supplementary file 1 [file children-10-01009-s001.zip]

Archive with 1 entries (1 files):
- children-2394485-supplementary.pdf
